# Supplementary material for: Intermolecular Halogen Bond Detected in Racemic and Optically Pure N-C Axially Chiral 3-(2-Halophenyl)quinazoline-4-thione Derivatives
Source: Molecules. 2022 Apr 6;27(7):2369. doi: 10.3390/molecules27072369 (PMC9000658; doi:10.3390/molecules27072369)
Supplement: Supplementary file 1 [file molecules-27-02369-s001.zip]

Archive with 1 entries (1 files):
- molecules-1643757-supplementary.pdf
